# Supplementary material for: A Mouse Model for Studying the Development of Apical Periodontitis with Age
Source: Cells. 2021 Mar 17;10(3):671. doi: 10.3390/cells10030671 (PMC8002842; doi:10.3390/cells10030671)
Supplement: Supplementary file 1 [file cells-10-00671-s001.zip]

Archive with 6 entries (6 files):
- Copy of supplemantary table 1 (results per mouse) v2.xlsx
- supplementary figure 1.pdf
- supplementary figure 2.pdf
- supplementary figure 3.pdf
- supplementary figure 4.pdf
- supplementary figure 5.pdf
