# Supplementary material for: A Mouse Model for Studying the Development of Apical Periodontitis with Age
Source: Cells. 2021 Mar 17;10(3):671. doi: 10.3390/cells10030671 (PMC8002842; doi:10.3390/cells10030671)
Supplement: Supplementary file 1 [file cells-10-00671-s001.zip › Copy of supplemantary table 1 (results per mouse) v2.xlsx]

## Sheet: explanation
This supplementary table shows the details results per mouse of the different experiments. There are 3 tabs: young and adult groups- presenting the results of the histological stainings and the micro-CT. And a separate tab for the flow cytometry results. The young and adult tabs: Apical periodontitis was induced in 15 young mice (6-8 weeks), and 29 adult mice (8-10 months) by drilling the first m…

## Sheet: young group
	contaminated							control
no. mouse	canal	pulp diagnosis	Brown and Brenn (B&B) bacterial staining	are of apical constriction by micro-CT (mm²)	cell density quantification (%)	TRAP positive multinucleated osteoclasts	micro-CT (mm³)	are of apical constriction by micro-CT (mm²)	cell density quantification (%)	micro-CT (mm³)
1	mesial	?	?		?	?	?		?	?
	distal	necrotic	?	0.01024	23.5125	?	0.0302	0.0117	20.0767	0.0205
2	mesial	necrotic	?		?	?	?		?	?
	distal	necrotic	coronal	0.0122	29.23	0	0.0694	0.01502	?	0.0216
3	mesial	?	?		26.9158	?	?		?	?
	distal	?	coronal	0.01022	27.5803	1.84448	0.0528	?	21.1928	?
4	mesial	?	?		?	?	?		20.5308	?
	distal	?	?	0.00747	?	?	0.0569	0.01092	16.9454	0.0207
5	mesial	necrotic	?		22.203	?	?		?	?
	distal	necrotic	coronal	0.0079	20.9162	2.63852	0.0496	0.0173	?	0.0232
6	mesial	?	?		?	?	?		14.9463	?
	distal	necrotic	?	0.00506	26.9061	5.53876	0.0411	0.00927	17.4798	0.0181
7	mesial	necrotic	coronal		22.9837	3.39847	?		?	?
	distal	necrotic	?	0.00756	24.8977	2.19727	0.0644	0.01256	19.7747	0.0229
8	mesial	?	?		?	?	?		15.9667	?
	distal	necrotic	apical	0.00935	30.2934	?	0.0631	0.01436	13.6065	0.0193
9	mesial	vital							?	?
	distal	vital						0.01364	19.6724	0.0233
10	mesial	?	?		?	?	?		?	?
	distal	necrotic	coronal	0.01012	27.8496	4.5839	0.0552	0.01311	15.7278	0.0261
11	mesial	necrotic	?		?	2.69222	?		20.2188	?
	distal	necrotic	apical	0.01114	22.9513	2.86659	0.0446	0.0099	17.6523	0.021
12	mesial	necrotic	apical		26.6245	2.56081	?		13.5187	?
	distal	necrotic	middle	0.01756	27.2728	2.27273	0.0539	0.01008	14.18	0.0212
13	mesial	?	coronal		?	?	?		22.1393	?
	distal	vital						0.01191	21.8809	0.0226
14	mesial	vital							13.7407	?
	distal	necrotic	apical	0.01464	25.644	1.08853	0.0437	0.01175	17.036	0.0242
15	mesial	?	?		?	?	?		20.1053	?
	distal	?	?	0.00695	?	?	0.0367	0.01644	20.2576	0.0188

## Sheet: adult group
	contaminated							control
no. mouse	canal	pulp diagnosis	Brown and Brenn (B&B) bacterial staining	are of apical constriction by micro-CT (mm²)	cell density quantification (%)	TRAP positive multinucleated osteoclasts	micro-CT (mm³)	are of apical constriction by micro-CT (mm²)	cell density quantification (%)	micro-CT (mm³)
1	mesial	?	?		17.5125	?	?		13.0425	?
	distal	?	?	0.00365	18.7475	1.62266	0.0237	0.00389	11.4475	0.0211
2	mesial	necrosis	?		?	?	?		14.088	?
	distal	necrosis	?	0.00342	?	3.72669	0.0438	0.00578	12.8606	0.0238
3	mesial	necrosis	middle		12.5449	0	?		14.5374	?
	distal	vital						0.00729	16.8118	0.0208
4	mesial	vital							9.4093	?
	distal	vital						0.00371	13.6248	0.0232
5	mesial	vital							?	?
	distal	vital						0.00356	?	0.023
6	mesial	?	?		17.1663	0	?		?	?
	distal	necrosis	middle	0.0011	15.0397	0.4995	0.0277	0.005221	16.1954	0.0268
7	mesial	?	?		?	4.3146	?		?	?
	distal	necrosis	apical	0.00311	19.8286	2.64731	0.0343	0.00715	10.5364	0.0248
8	mesial	?	?		16.304	?	?		14.4992	?
	distal	necrosis	apical	0.0052	16.9207	0.308928	0.0284	0.00385	12.7735	0.0265
9	mesial	vital							?	?
	distal	vital						0.00358	13.4808	0.0216
10	mesial	?	?	2.3614	22.3168	2.3614	?		?	?
	distal	partial	middle	0.00429	20.306	0.659631	0.028	0.0043	13.1584	0.0206
11	mesial	partial	apical	?	41.6872	?	?		13.1106	?
	distal	necrosis	apical	0.00513	30.6637	2.76353	0.0761	0.00511	14.496	0.0233
12	mesial	?	?		20.7251	1.5625	?		12.2166	?
	distal	necrosis	apical	0.00178	18.1095	0.980392	0.0341	0.0077	15.9213	0.0199
13	mesial	?	?		?	0.515996	?		9.41095	?
	distal	necrosis	apical	0.00594	14.885	2.07868	0.0349	0.00423	13.2737	0.025
14	mesial	?	?		15.3218	?	?		10.3729	?
	distal	?	apical	0.00321	22.6101	0.49505	0.0337	0.006	13.1432	0.0296
15	mesial	?	coronal		24.5699	1.13248	?		?	?
	distal	necrosis	coronal	0.00518	22.3124	3.06135	0.0571	0.00688	15.984	0.0229
16	mesial	necrosis	?		16.8516	0	?		11.9301	?
	distal	necrosis	coronal	0.00488	18.495	0	0.039	0.00617	16.3852	0.0229
17	mesial	?	?		?	?	?		?	?
	distal	vital						0.00783	11.6663	0.0235
18	mesial	vital							?	?
	distal	vital						0.00702	16.5145	0.0254
19	mesial	vital							13.3755	?
	distal	vital						0.00848	15.3396	0.0224
20	mesial	?	?		?	?	?		10.1775	?
	distal	necrosis	?	0.00378	22.7505	4.58864	0.0566	0.00612	21.2004	0.0232
21	mesial	necrosis	?		17.3889	0.279408	?		?	?
	distal	vital						0.00413	16.9109	0.0255
22	mesial	necrosis	?		24.1467	?	?		13.8657	?
	distal	?	apical	0.00382	20.349	0.575705	0.0345	0.00756	12.0637	0.0291
23	mesial	?	?		?	?	?		?	?
	distal	necrosis	apical	0.00738	17.1399	0.616713	0.0522	0.0058	13.6492	0.0269
24	mesial	?	coronal		?	?	?		?	?
	distal	necrosis	apical	0.00558	24.1646	0.862489	0.0609	0.00466	13.2119	0.0238
25	mesial	?	?		?	?	?		13.0078	?
	distal	vital						0.00572	?	0.0193
26	mesial	vital							?	?
	distal	vital						0.00413	11.5613	0.0238
27	mesial	?	?		?	0.945462	?		?	?
	distal	necrosis	coronal	0.00383	17.0353	4.75806	0.0388	0.00485	12.4335	0.0203
28	mesial	partial	apical		19.5154	?	?		12.0533	?
	distal	vital						0.00639	16.6045	0.025
29	mesial	?	coronal		?	?	?		13.1653	?
	distal	necrosis	coronal	0.0047	16.5628	0	0.0326	0.00453	10.9715	0.0252

## Sheet: flow cytometry
Sample:	total cells	CD45+	CD11b+	Ly6C_high	Ly6C_low	Ly6G+	CD11b-	CD3+	CD4+
1_adult_control	37866	2718	382	40	46	34	2331	71	49
1_adult_treated	8454	409	150	9	24	72	254	18	9
1_adult_untreated	76508	2868	601	38	86	69	2245	78	36
1_young_conrol	59244	3415	478	44	91	44	2929	59	27
1_young_treated	55147	6087	3093	171	227	2078	2940	288	193
1_young_untreated	59054	2937	391	35	84	69	2542	28	15
2_adult_control	91051	1965	721	46	105	101	1226	120	71
2_adult_treated	83681	4508	2869	76	366	1432	1595	345	206
2_adult_untreated	96641	2232	730	28	129	78	1463	205	157
2_young_control	45008	1301	754	31	55	330	540	23	8
2_young_treated	72314	7409	5876	122	337	4714	1489	288	189
2_young_untreated	66658	2162	491	20	56	37	1653	53	31
3_adult_control	41461	1039	431	45	61	90	600	111	65
3_adult_treated	86821	2655	1662	79	223	624	960	284	210
3_adult_untreated	66880	925	384	19	48	26	526	58	41
3_young_control	43042	730	237	28	22	37	486	32	23
3_young_treated	51721	2089	1130	49	167	329	923	199	139
3_young_untreated	55972	940	353	23	48	70	575	25	14
